# Supplementary material for: Occurrence of multidrug-resistant and ESBL-producing atypical enteropathogenic Escherichia coli in China
Source: Gut Pathog. 2018 Feb 27;10:8. doi: 10.1186/s13099-018-0234-0 (PMC6054294; doi:10.1186/s13099-018-0234-0)
Supplement: Supplementary file 1 — Additional file 1. Antimicrobial susceptibility of 267 aEPEC strains tested in the study. [file 13099_2018_234_MOESM1_ESM.xlsx]

## Sheet: Sheet1
	Table S1. Characteristics of 267 aEPEC isolates used in this study
Strain	Source	Year	Location	O:H serotype	Sequence type	Ampicillin	Piperacillin	Amoxicillin-clavulanic acid	Ampicillin-sulbactam	Cefuroxime	Cefotaxime	Ceftriaxone	Ceftazidime	Cefepime	Aztreonam	Imipenem	Meropenem	Gentamicin	Kanamycin	Streptomycin	Tetracycline	Ciprofloxacin	Norfloxacin	Levofloxacin	Nalidixic acid	Trimethoprim-sulfamethoxazole	Chloramphenicol	Nitrofurantoin	No. of resistant antimicrobial group	No. of resistant antimicrobial agents
EP004	diarrhea patient	2011	Henan	O51:H7	ST328	R	R	I	R	R	R	R	R	R	R	S	S	R	R	R	R	S	S	S	R	R	S	S	5	15
EP008	diarrhea patient	2011	Henan	O51:H7	ST328	R	R	I	R	R	R	R	I	I	R	S	S	R	R	R	R	S	S	S	R	R	S	S	5	13
EP012	diarrhea patient	2011	Henan	O51:H7	ST328	R	R	S	R	R	R	R	I	I	R	S	S	R	R	R	R	S	S	S	R	R	S	S	5	13
EP013	diarrhea patient	2011	Henan	O51:H7	ST328	R	R	I	R	R	R	R	I	I	R	S	S	R	R	R	R	S	S	S	R	R	S	S	5	13
EP014	diarrhea patient	2011	Henan	O51:H7	ST328	R	R	I	R	R	R	R	I	I	R	S	S	R	R	R	R	S	S	S	R	R	S	S	5	13
EP016	diarrhea patient	2011	Henan	O51:H7	ST328	R	R	S	I	S	I	S	S	S	S	S	S	R	I	R	R	S	S	S	R	R	S	S	5	7
EP017	diarrhea patient	2011	Henan	O101:H33	ST378	R	R	R	R	R	R	R	S	S	S	S	S	R	R	R	R	S	S	S	R	R	R	S	6	14
EP019	diarrhea patient	2011	Henan	O88:H25	ST328	R	R	S	S	S	S	S	S	S	S	S	S	R	I	R	R	S	S	S	R	R	S	S	5	7
EP021	diarrhea patient	2011	Henan	O82:H11	ST29	R	R	S	I	S	S	S	S	S	S	S	S	R	I	R	R	S	S	S	S	R	S	S	4	6
EP028	diarrhea patient	2011	Henan	O145:H45	ST4065	R	R	S	I	R	R	R	R	R	R	S	S	R	I	I	R	S	S	S	R	R	S	S	5	12
EP031	diarrhea patient	2011	Henan	O126:H19	ST517	R	R	S	S	S	S	S	S	S	S	S	S	R	I	R	R	S	S	S	R	R	S	S	5	7
EP033	diarrhea patient	2011	Henan	O85:H31	ST4066	R	R	S	I	R	R	R	S	S	I	S	S	R	I	R	R	S	S	S	S	S	S	S	3	8
EP035	diarrhea patient	2011	Henan	O51:H40	ST10	R	R	S	S	S	S	S	S	S	S	S	S	S	S	R	R	S	S	S	S	R	S	S	4	5
EP037	diarrhea patient	2011	Henan	O51:H7	ST328	I	S	S	S	S	S	S	S	S	S	S	S	S	I	I	S	S	S	S	S	S	S	S	0	0
EP039	diarrhea patient	2011	Henan	O51:H7	ST328	S	S	S	S	S	S	S	S	S	S	S	S	S	S	I	S	S	S	S	S	S	S	S	0	0
EP041	diarrhea patient	2011	Henan	O88:H25	ST328	R	R	S	I	R	R	R	S	I	S	S	S	R	I	R	S	S	S	S	S	R	S	S	3	8
EP043	diarrhea patient	2011	Henan	O109:H19	ST40	R	R	S	S	R	R	R	S	I	R	S	S	S	S	I	S	S	S	S	S	S	S	S	1	6
EP045	diarrhea patient	2011	Henan	O21:H6	ST40	R	I	S	S	S	S	S	S	S	S	S	S	R	R	R	R	S	S	S	R	R	R	S	6	8
EP047	diarrhea patient	2011	Henan	O2:H49	ST2088	R	R	S	S	S	S	S	S	S	S	S	S	R	I	R	R	S	S	S	R	R	S	S	5	7
EP048	diarrhea patient	2010	Shanxi	O129:H11	ST3037	S	S	S	S	S	S	S	S	S	S	S	S	S	S	I	R	S	S	S	R	S	S	S	2	2
EP049	diarrhea patient	2010	Shanxi	O128:H2	ST3	R	I	S	S	S	S	S	S	S	S	S	S	R	I	R	R	S	S	S	R	R	S	S	5	6
EP050	diarrhea patient	2010	Shanxi	ONT:H21	ST4071	R	I	S	S	S	S	S	S	S	S	S	S	R	I	I	R	R	R	R	R	R	S	S	5	8
EP052	diarrhea patient	2006	Shanxi	O50:H2	ST4072	R	R	S	I	S	S	S	S	S	S	S	S	S	I	R	R	S	S	S	S	R	S	S	4	5
EP053	diarrhea patient	2006	Shanxi	ONT:H10	ST206	S	S	S	S	S	S	S	S	S	S	S	S	S	S	R	S	S	S	S	S	R	S	S	2	2
EP054	diarrhea patient	2006	Shanxi	O88:H5	ST206	R	R	S	S	S	S	S	S	S	S	S	S	R	R	R	S	S	S	S	S	R	S	S	3	6
EP057	cattle	2009	Heilongjiang	O103:H8	ST4067	I	S	S	S	S	S	S	S	S	S	S	S	S	S	I	R	S	S	S	R	S	S	S	2	2
EP058	diarrhea patient	2011	Beijing	O164:H21	ST616	R	I	S	S	S	S	S	S	S	S	S	S	R	I	R	R	S	S	S	S	R	S	S	4	5
EP062	diarrhea patient	2011	Henan	O40:H19	ST226	S	S	S	S	S	S	S	S	S	S	S	S	S	S	I	S	S	S	S	S	S	S	S	0	0
EP064	diarrhea patient	2011	Henan	O103:H33	ST34	R	R	I	I	R	R	R	S	S	S	S	S	R	I	I	S	S	S	S	R	R	S	S	4	8
EP066	diarrhea patient	2011	Henan	O118:H5	ST1518	S	S	S	S	S	S	S	S	S	S	S	S	S	I	I	S	S	S	S	R	S	S	S	1	1
EP068	diarrhea patient	2011	Henan	O51:H7	ST328	R	R	S	I	S	S	S	S	S	S	S	S	R	I	R	R	S	S	S	R	R	S	S	5	7
EP069	diarrhea patient	2011	Henan	O35:H19	ST4073	S	S	S	S	S	S	S	S	S	S	S	S	S	S	I	S	S	S	S	S	S	S	S	0	0
EP073	diarrhea patient	2011	Henan	O128:H2	ST20	S	S	S	S	S	S	S	S	S	S	S	S	S	S	I	S	S	S	S	S	S	S	S	0	0
EP074	diarrhea patient	2011	Henan	O172:H6	ST28	R	R	R	R	R	R	R	R	R	R	S	S	R	S	R	R	S	S	S	R	R	S	S	5	15
EP075	diarrhea patient	2011	Henan	O26:H8	ST29	R	S	S	I	S	S	S	S	S	S	S	S	S	S	R	R	S	S	S	R	R	S	S	5	5
EP079	diarrhea patient	2011	Henan	O55:H7	ST4068	R	R	R	R	R	R	R	R	R	R	S	S	R	R	R	R	S	S	S	R	R	S	S	5	16
EP082	diarrhea patient	2011	Henan	O142:H34	ST2346	S	S	S	I	S	S	S	S	S	S	S	S	S	S	S	S	S	S	S	S	S	S	S	0	0
EP084	diarrhea patient	2011	Henan	O19:H9	ST381	R	R	R	R	S	S	S	S	S	S	S	S	R	S	R	R	S	S	S	R	R	S	S	5	9
EP088	diarrhea patient	2011	Henan	O108:H45	ST4069	R	R	S	S	R	R	R	I	R	I	S	S	R	I	R	R	S	S	S	I	R	S	S	4	10
EP090	diarrhea patient	2011	Henan	O2:H49	ST2088	R	R	S	I	S	S	S	S	S	S	S	S	R	I	R	R	S	S	S	R	R	S	S	5	7
EP091	diarrhea patient	2011	Henan	O51:H40	ST10	S	S	S	S	S	S	S	S	S	S	S	S	S	S	I	R	S	S	S	S	R	S	S	2	2
EP093	diarrhea patient	2011	Henan	O51:H40	ST10	S	S	S	S	S	S	S	S	S	S	S	S	S	S	I	R	S	S	S	S	R	S	S	2	2
EP095	diarrhea patient	2011	Henan	O128:H2	ST20	S	S	S	S	S	S	S	S	S	S	S	S	S	S	I	S	S	S	S	S	S	S	S	0	0
EP096	diarrhea patient	2011	Henan	O88:H8	ST590	S	S	S	S	S	S	S	S	S	S	S	S	S	S	I	S	S	S	S	S	S	S	S	0	0
EP097	diarrhea patient	2011	Henan	O88:H8	ST590	S	S	S	S	S	S	S	S	S	S	S	S	S	S	I	S	S	S	S	S	S	S	S	0	0
EP099	diarrhea patient	2011	Henan	O85:H31	ST803	R	R	S	I	S	S	S	S	S	S	S	S	S	S	R	R	S	S	S	I	S	S	S	3	4
EP101	diarrhea patient	2011	Henan	ONT:H25	ST327	S	S	S	S	S	S	S	S	S	S	S	S	S	S	I	R	S	S	S	I	S	S	S	1	1
EP103	diarrhea patient	2011	Henan	O91:H19	ST10	R	R	I	R	R	R	R	S	R	R	S	S	R	R	R	R	R	S	R	R	S	R	R	6	17
EP104	diarrhea patient	2012	Henan	O109:H4	ST40	S	S	S	S	S	S	S	S	S	S	S	S	S	S	I	S	S	S	S	S	S	S	S	0	0
EP105	diarrhea patient	2012	Henan	ONT:H48	ST189	R	R	I	S	R	R	R	S	I	R	S	S	R	R	R	R	R	S	R	R	R	I	R	6	15
EP107	diarrhea patient	2012	Henan	O109:H19	ST40	S	S	S	S	S	S	S	S	S	S	S	S	S	S	I	S	S	S	S	S	S	S	S	0	0
EP109	diarrhea patient	2012	Henan	O33:H6	ST2346	R	R	R	S	R	R	R	S	I	R	S	S	R	I	R	S	S	S	S	R	R	S	S	4	11
EP112	diarrhea patient	2012	Henan	O126:H19	ST517	R	R	S	R	R	R	R	S	I	S	S	S	R	I	R	R	S	S	S	R	R	S	S	5	11
EP113	diarrhea patient	2012	Henan	ONT:H19	ST517	S	S	S	S	S	S	S	S	S	S	S	S	S	S	R	S	S	S	S	S	R	S	S	2	2
EP115	diarrhea patient	2012	Henan	O111:H9	ST29	R	R	R	R	R	R	R	I	R	R	S	S	R	R	R	R	R	S	R	R	R	R	R	7	19
EP116	diarrhea patient	2012	Henan	O33:H34	ST2346	R	R	R	I	R	R	R	S	R	I	S	S	R	I	R	R	S	S	S	R	R	S	S	5	12
EP118	diarrhea patient	2012	Henan	O51:H40	ST10	R	I	S	S	S	S	S	S	S	S	S	S	S	S	R	R	S	S	S	S	R	S	S	4	4
EP120	marmot	2012	Qinghai	O55:H4	unknown	S	S	S	S	S	S	S	S	S	S	S	S	S	I	I	S	S	S	S	S	S	S	S	0	0
EP123	marmot	2012	Qinghai	ONT:H45	unknown	S	S	S	S	S	S	S	S	S	S	S	S	S	S	I	S	S	S	S	S	S	S	S	0	0
EP124	marmot	2012	Qinghai	O145:H14	unknown	S	S	I	S	S	S	S	S	S	S	S	S	S	S	I	S	S	S	S	S	S	S	S	0	0
EP125	marmot	2012	Qinghai	O55:H45	unknown	S	S	S	S	S	S	S	S	S	S	S	S	S	S	I	S	S	S	S	S	S	S	S	0	0
EP126	marmot	2012	Qinghai	ONT:H6	unknown	S	S	S	S	S	S	S	S	S	S	S	S	S	I	I	S	S	S	S	S	S	S	S	0	0
EP127	marmot	2012	Qinghai	ONT:H7	unknown	S	S	S	S	S	S	S	S	S	S	S	S	S	S	I	S	S	S	S	S	S	S	S	0	0
EP128	marmot	2012	Qinghai	O112ab:H6	unknown	S	S	S	S	S	S	S	S	S	S	S	S	S	I	I	S	S	S	S	S	S	S	S	0	0
EP129	marmot	2012	Qinghai	O63:H8	unknown	S	S	S	S	S	S	S	S	S	S	S	S	S	I	R	S	S	S	S	S	S	S	S	1	1
EP130	marmot	2012	Qinghai	ONT:H6	unknown	S	S	S	S	S	S	S	S	S	S	S	S	S	S	I	S	S	S	S	S	S	S	S	0	0
EP131	marmot	2012	Qinghai	ONT:H48	unknown	S	S	S	S	S	S	S	S	S	S	S	S	S	I	I	S	S	S	S	S	S	S	S	0	0
EP132	marmot	2012	Qinghai	O63:H45	unknown	S	S	S	S	S	S	S	S	S	S	S	S	S	I	I	S	S	S	S	S	S	S	S	0	0
EP133	diarrhea patient	2010	Shanxi	O158:H39	ST29	S	S	S	S	S	S	S	S	S	S	S	S	S	S	I	S	S	S	S	R	S	S	S	1	1
EP134	diarrhea patient	2010	Shanxi	O109:H34	ST40	S	S	S	S	S	S	S	S	S	S	S	S	S	S	I	S	S	S	S	S	S	S	S	0	0
EP135	diarrhea patient	2010	Shanxi	O109:H19	ST517	R	R	S	S	S	S	S	S	S	S	S	S	S	S	R	R	S	S	S	S	S	S	S	3	4
EP136	diarrhea patient	2010	Shanxi	O51:H7	ST328	R	R	S	S	R	R	R	I	I	R	S	S	S	S	I	S	S	S	S	S	S	S	S	1	6
EP137	diarrhea patient	2010	Shanxi	ONT:H21	ST443	R	R	S	S	S	S	S	S	S	S	S	S	R	I	R	R	R	R	R	R	R	S	S	5	10
EP138	diarrhea patient	2011	Beijing	O119:H2	ST20	S	S	S	S	S	S	S	S	S	S	S	S	S	S	I	S	S	S	S	S	S	S	S	0	0
EP139	cattle	2012	Heilongjiang	O26:H11	ST29	S	S	S	S	S	S	S	S	S	S	S	S	S	S	R	S	S	S	S	S	S	S	S	1	1
EP140	cattle	2012	Heilongjiang	O26:H11	ST29	S	S	S	S	S	S	S	S	S	S	S	S	S	I	I	S	S	S	S	S	S	S	S	0	0
EP141	diarrhea patient	2010	Guangdong	O92:H6	ST28	S	S	S	S	S	S	S	S	S	S	S	S	S	S	I	S	S	S	S	S	S	S	S	0	0
EP142	diarrhea patient	2012	Henan	O45:H11	ST48	S	S	S	S	S	S	S	S	S	S	S	S	S	I	I	S	S	S	S	S	S	S	S	0	0
EP143	diarrhea patient	2012	Henan	O128:NT	ST20	S	S	S	S	S	S	S	I	S	S	S	S	S	I	I	S	S	S	S	S	S	S	S	0	0
EP145	diarrhea patient	2012	Henan	O109:H21	ST40	R	I	S	S	S	S	S	S	S	S	S	S	S	S	I	R	S	S	S	R	S	S	S	3	3
EP146	diarrhea patient	2012	Beijing	ONT:H49	ST4070	R	S	I	I	S	S	S	S	S	S	S	S	S	I	R	R	S	S	S	S	R	S	S	4	4
EP147	diarrhea patient	2012	Beijing	O70:H2	ST301	R	R	S	I	R	S	S	S	S	S	S	S	R	R	R	R	R	R	R	R	S	R	S	5	12
EP148	diarrhea patient	2012	Beijing	O26:H11	ST29	S	S	S	S	S	S	S	S	S	S	S	S	S	S	I	S	S	S	S	S	S	S	S	0	0
EP149	diarrhea patient	2012	Beijing	ONT:H16	ST603	S	S	S	S	S	S	S	S	S	S	S	S	S	S	R	R	S	S	S	S	R	R	S	4	4
EP150	diarrhea patient	2012	Beijing	O170:H49	ST2178	S	S	S	S	S	S	S	S	S	S	S	S	S	I	I	S	S	S	S	S	S	S	S	0	0
EP151	diarrhea patient	2012	Beijing	O9:H19	ST4064	S	S	S	S	S	S	S	S	S	S	S	S	S	I	I	S	S	S	S	S	S	S	S	0	0
EP152	diarrhea patient	2012	Beijing	O170:H8	ST2178	S	S	S	S	S	S	S	S	S	S	S	S	S	I	I	S	S	S	S	S	S	S	S	0	0
EP153	diarrhea patient	2012	Beijing	O123:H45	ST517	S	S	S	S	S	S	S	S	S	S	S	S	S	S	I	S	S	S	S	S	S	S	S	0	0
EP154	diarrhea patient	2012	Beijing	O76:H6	ST7211	S	S	S	S	S	S	S	S	S	S	S	S	S	S	R	R	S	S	S	R	S	S	S	3	3
EP155	diarrhea patient	2012	Beijing	O120:H45	ST517	R	R	S	I	R	R	R	S	S	S	S	S	R	I	R	R	S	S	S	S	R	S	S	4	9
EP156	diarrhea patient	2012	Beijing	O13/O129/O135:H11	ST3037	S	S	S	S	S	S	S	S	S	S	S	S	S	S	I	S	S	S	S	R	S	S	S	1	1
EP157	diarrhea patient	2012	Beijing	O138:H48	unknown	S	S	S	S	S	S	S	S	S	S	S	S	S	S	I	S	S	S	S	S	S	S	S	0	0
EP158	diarrhea patient	2012	Beijing	O170:H5	ST2178	S	S	S	S	S	S	S	S	S	S	S	S	S	S	I	S	S	S	S	S	S	S	S	0	0
EP159	diarrhea patient	2012	Beijing	O138:H48	ST6272	S	S	S	S	S	S	S	S	S	S	S	S	S	I	I	S	S	S	S	S	S	S	S	0	0
EP160	diarrhea patient	2012	Beijing	O76:H6	ST675	S	S	S	S	S	S	S	S	S	S	S	S	S	S	I	S	S	S	S	S	S	S	S	0	0
EP161	diarrhea patient	2012	Beijing	O101:H33	ST378	R	S	S	S	S	S	S	S	S	S	S	S	R	I	R	R	S	S	S	S	R	S	S	4	5
EP162	diarrhea patient	2012	Beijing	O13/O129/O135:H11	ST10	S	S	S	S	S	S	S	S	S	S	S	S	S	S	I	S	S	S	S	R	S	S	S	1	1
EP163	diarrhea patient	2012	Beijing	O138:H2	ST6272	R	R	S	S	R	R	R	S	S	S	S	S	S	S	R	S	S	S	S	S	R	S	S	3	7
EP164	diarrhea patient	2012	Beijing	O34:H4	ST642	R	R	S	S	S	S	S	S	S	S	S	S	S	S	R	R	S	S	S	S	R	S	S	4	5
EP165	diarrhea patient	2012	Beijing	O123:H11	ST788	S	S	S	S	S	S	S	S	S	S	S	S	S	S	I	R	S	S	S	S	R	S	S	2	2
EP166	diarrhea patient	2012	Beijing	O61:H6	ST301	R	R	S	I	R	R	R	S	S	S	S	S	S	I	I	R	S	S	S	S	R	S	S	3	7
EP167	diarrhea patient	2012	Beijing	ONT:H21	ST4063	R	I	I	S	S	S	S	S	S	S	S	S	R	I	I	R	S	S	S	R	R	S	S	5	5
EP168	diarrhea patient	2012	Beijing	O35:H48	ST752	R	R	I	I	S	S	S	S	S	S	S	S	S	R	R	S	S	S	S	R	S	S	S	3	5
EP169	diarrhea patient	2012	Beijing	O40:H2	ST1229	S	S	S	S	S	S	S	S	S	S	S	S	S	S	I	S	S	S	S	S	S	S	S	0	0
EP170	diarrhea patient	2012	Shanxi	O126:H19	ST4062	S	S	S	S	S	S	S	S	S	S	S	S	S	S	I	S	S	S	S	R	S	S	S	1	1
EP171	diarrhea patient	2012	Shanxi	O61:H19	ST301	R	R	I	I	R	R	R	R	R	R	S	S	R	I	I	R	S	S	S	S	R	S	S	4	11
EP172	diarrhea patient	2012	Shanxi	O128:H2	ST4061	S	S	S	R	S	S	S	S	S	S	S	S	S	S	R	R	S	S	S	R	R	S	S	5	5
EP173	diarrhea patient	2012	Shanxi	O2:H48	ST6272	S	S	S	S	S	S	S	S	S	S	S	S	S	I	I	S	S	S	S	S	S	S	I	0	0
EP174	diarrhea patient	2012	Shanxi	O91:H19	ST517	S	S	S	S	S	S	S	S	S	S	S	S	S	S	R	R	I	S	S	R	R	S	I	4	4
EP175	diarrhea patient	2012	Shanxi	O119:H21	ST40	S	S	S	S	S	S	S	S	S	S	S	S	S	I	R	S	S	S	S	S	S	S	S	1	1
EP176	diarrhea patient	2012	Shanxi	O61:H2	ST301	R	R	S	I	R	R	R	S	R	I	S	S	R	R	R	R	I	S	S	R	S	S	S	4	11
EP177	diarrhea patient	2012	Shanxi	O101:H33	ST378	R	R	I	S	S	S	S	S	S	S	S	S	R	I	R	R	S	S	S	I	R	S	S	4	6
EP179	diarrhea patient	2012	Shanxi	O51:H49	ST589	R	R	I	R	R	R	R	S	I	I	S	S	R	I	R	R	S	S	S	R	R	S	S	5	11
EP180	diarrhea patient	2012	Shanxi	O157:H33	ST4060	R	R	S	I	R	R	R	R	R	R	S	S	S	I	R	R	S	S	S	R	S	S	S	4	11
EP181	diarrhea patient	2012	Henan	ONT:H5	ST382	R	R	I	I	S	S	S	S	S	S	S	S	R	I	R	R	R	R	R	R	R	S	S	5	10
EP182	diarrhea patient	2012	Henan	ONT:H5	unknown	R	R	S	R	R	R	R	S	S	I	S	S	R	R	R	R	S	S	S	R	S	S	S	4	11
EP183	diarrhea patient	2012	Henan	O104:H8	unknown	R	R	S	I	S	S	S	S	S	S	S	S	R	I	R	R	S	S	S	I	S	S	S	3	5
EP184	diarrhea patient	2012	Henan	O138:H48	unknown	S	S	S	S	S	S	S	S	S	S	S	S	S	I	R	S	S	S	S	S	S	S	S	1	1
EP185	diarrhea patient	2012	Henan	O10:H2	ST381	R	R	S	I	S	S	S	S	S	S	S	S	S	I	R	R	S	S	S	S	R	S	S	4	5
EP186	diarrhea patient	2012	Henan	O109:H10	unknown	R	R	S	I	R	R	R	S	I	I	S	S	R	R	R	R	R	R	R	R	R	R	S	6	15
EP187	diarrhea patient	2012	Henan	O108:H45	unknown	R	R	R	S	R	R	R	S	R	I	S	S	R	I	R	R	S	S	S	I	R	S	S	4	11
EP188	diarrhea patient	2012	Henan	O40:H6	unknown	S	S	S	S	S	S	S	S	S	S	S	S	S	S	S	R	S	S	S	S	S	S	S	1	1
EP189	diarrhea patient	2012	Henan	O40:H6	unknown	S	S	S	S	S	S	S	S	S	S	S	S	S	S	S	R	S	S	S	S	S	S	S	1	1
EP190	diarrhea patient	2012	Henan	O88:H49	unknown	S	S	S	S	S	S	S	S	S	S	S	S	S	S	I	S	S	S	S	S	S	S	S	0	0
EP191	diarrhea patient	2012	Henan	ONT:H45	unknown	R	R	I	R	R	R	R	S	I	I	S	S	R	R	R	R	S	S	S	I	R	S	S	4	11
EP192	diarrhea patient	2012	Henan	O142:H34	unknown	R	R	I	I	S	S	S	S	S	S	S	S	R	I	R	R	S	S	S	S	R	S	S	4	6
EP193	diarrhea patient	2012	Henan	O80:H45	unknown	R	R	I	R	R	R	R	R	R	R	S	S	R	R	R	S	S	S	S	S	S	S	S	2	12
EP194	diarrhea patient	2012	Henan	O111:H5	unknown	S	S	S	S	S	S	S	S	S	S	S	S	S	S	I	S	S	S	S	S	S	S	S	0	0
EP195	diarrhea patient	2012	Henan	O118:H19	unknown	R	R	S	S	S	S	S	S	S	S	S	S	R	I	R	R	S	S	S	R	R	S	S	5	7
EP196	diarrhea patient	2012	Henan	O85:H7	unknown	R	R	S	I	S	S	S	S	S	S	S	S	S	S	R	R	S	S	S	I	S	S	S	3	4
EP197	diarrhea patient	2012	Henan	O133:H10	ST2089	R	R	R	R	S	S	S	S	S	S	S	S	S	S	I	R	S	S	S	R	S	R	S	4	7
EP198	marmot	2013	Qinghai	O145:H2	ST342	S	S	S	S	S	S	S	S	S	S	S	S	S	S	I	S	S	S	S	S	S	S	S	0	0
EP199	marmot	2013	Qinghai	O120:H21	ST4059	S	S	S	S	S	S	S	S	S	S	S	S	S	S	I	S	S	S	S	S	S	S	S	0	0
EP200	marmot	2013	Qinghai	O34:NT	ST342	S	S	S	S	S	S	R	S	S	S	S	S	S	S	I	S	S	S	S	S	S	S	S	0	1
EP201	marmot	2013	Qinghai	ONT:H6	ST28	S	S	S	S	S	S	S	S	S	S	S	S	S	S	I	S	S	S	S	S	S	S	S	0	0
EP208	diarrhea patient	2013	Henan	ONT:H19	ST517	S	S	S	S	S	S	S	S	S	S	S	S	S	I	I	S	S	S	S	R	S	S	S	1	1
EP213	diarrhea patient	2013	Henan	ONT:H8	ST342	S	S	S	I	S	S	S	S	S	S	S	S	S	S	I	S	S	S	S	S	S	S	S	0	0
EP239	diarrhea patient	2013	Guangdong	O177:H9	ST381	R	R	R	R	R	R	R	S	S	S	S	S	R	S	R	R	S	S	S	R	R	S	S	5	12
EP242	diarrhea patient	2013	Guangdong	ONT:H5	ST382	R	R	I	R	S	S	S	S	S	S	S	S	R	I	I	R	S	S	S	R	R	S	S	5	7
EP243	pigeon	2013	Sichuan	O119:H21	ST40	S	S	I	I	S	S	S	S	S	S	S	I	S	S	S	S	S	S	S	S	S	S	S	0	0
EP244	chinken meat	2013	Sichuan	O2:H40	ST752	R	R	R	R	R	R	R	S	I	R	S	I	S	S	R	R	S	S	S	R	R	R	S	6	13
EP245	bird	2013	Sichuan	O85:H31	ST803	R	R	R	R	S	S	S	S	S	S	S	I	S	S	R	R	S	S	S	S	S	S	S	3	6
EP246	bird	2013	Sichuan	O103:H4	ST642	R	R	R	R	R	S	S	S	S	S	S	S	S	S	R	S	S	S	S	S	R	S	S	3	7
EP247	bird	2013	Sichuan	O119:H4	ST642	R	R	R	R	S	S	S	S	S	S	S	S	S	S	R	R	S	S	S	S	R	S	S	4	7
EP249	bird	2013	Sichuan	O103:H21	ST40	R	R	R	R	S	S	S	S	S	S	S	I	S	I	R	R	S	S	S	R	R	S	S	5	8
EP252	bird	2013	Sichuan	O119:H21	ST40	R	R	R	R	S	S	S	S	S	S	S	I	S	S	R	R	S	S	S	R	R	S	S	5	8
EP253	bird	2013	Sichuan	O119:H21	ST40	R	R	R	R	S	S	S	S	S	S	S	I	S	S	R	R	S	S	S	R	R	S	S	5	8
EP254	swallow	2013	Sichuan	O128:H2	ST20	S	S	R	R	S	S	S	S	S	S	S	I	S	S	S	S	S	S	S	S	S	S	S	1	2
EP255	egret	2013	Sichuan	O23:H18	ST4486	I	S	I	I	S	S	S	S	S	S	S	I	S	S	S	S	S	S	S	S	S	S	S	0	0
EP256	pigeon	2013	Sichuan	O119:H21	ST40	S	S	I	I	S	S	S	S	S	S	S	I	S	S	S	S	S	S	S	S	S	S	S	0	0
EP257	egret	2013	Sichuan	O119:H21	ST40	R	R	R	R	S	S	S	S	S	S	S	I	S	S	R	R	S	S	S	R	R	S	S	5	8
EP258	egret	2013	Sichuan	O119:H21	ST40	R	R	R	R	S	S	S	S	S	S	S	I	S	S	R	R	S	S	S	R	R	S	S	5	8
EP259	swallow	2013	Sichuan	O157:H5	ST10	R	R	R	R	S	S	S	S	S	S	S	I	R	S	S	R	S	S	S	S	S	S	S	2	6
EP269	diarrhea patient	2013	Sichuan	O156:H21	ST40	R	R	I	R	S	S	S	S	S	S	S	S	S	S	R	R	S	S	S	R	R	S	S	5	7
EP270	diarrhea patient	2013	Shanghai	O136:NT	ST10	S	S	S	I	S	S	S	S	S	S	S	S	S	S	R	R	S	S	S	S	R	S	S	3	3
EP272	pork	2013	Beijing	NT	ST603	S	S	R	I	S	S	S	S	S	S	S	I	S	S	S	R	I	S	S	R	S	S	S	3	3
EP273	beaf	2013	Beijing	NT	ST10	S	S	S	I	S	S	S	S	S	S	S	S	S	S	R	R	S	S	S	S	R	S	S	3	3
EP274	mutton	2013	Beijing	NT	ST10	R	S	S	R	R	S	S	S	S	S	S	S	S	S	R	R	S	S	S	S	R	S	S	3	5
EP275	egret	2014	Sichuan	O119:H8	ST7214	I	S	S	R	S	S	S	S	S	S	S	S	S	S	S	R	S	S	S	S	S	S	S	2	2
EP276	mutton	2014	Beijing	O119:H25	ST5343	I	S	S	R	S	S	S	S	S	S	S	S	S	S	S	S	S	S	S	S	S	S	S	1	1
EP277	beaf	2014	Beijing	O76:H7	ST794	S	S	S	I	S	S	S	S	S	S	S	S	S	R	R	R	S	S	S	S	R	S	S	3	4
EP278	beaf	2014	Beijing	O156:H8	ST327	I	S	S	R	S	S	S	S	S	S	S	S	S	S	I	R	S	S	S	I	I	S	S	2	2
EP279	pork	2014	Beijing	O49:H10	ST793	R	S	S	I	S	S	S	S	S	S	S	S	R	S	R	R	S	S	S	R	S	R	S	5	6
EP280	beaf	2014	Beijing	O10:NT	ST7215	S	S	S	I	S	S	S	S	S	S	S	S	S	S	S	S	S	S	S	S	S	S	S	0	0
EP281	mutton	2014	Beijing	O177:H11	ST29	S	R	S	S	S	S	S	S	S	S	S	S	S	S	S	R	S	S	S	S	S	S	S	2	2
EP282	chicken meat	2014	Beijing	O76:H7	ST795	R	S	S	R	S	S	S	S	S	S	S	S	R	S	R	R	R	S	I	R	R	S	S	5	7
EP285	beaf	2014	Beijing	O61:H10	ST206	R	S	S	S	R	S	S	S	S	S	S	S	S	S	S	S	S	S	S	S	S	S	S	1	2
EP286	mutton	2014	Beijing	O10:NT	ST7215	R	S	S	R	R	S	S	S	S	S	S	S	S	S	S	S	S	S	S	S	S	S	S	1	3
EP287	mutton	2014	Beijing	O61:H10	ST206	S	S	S	I	S	S	S	S	S	S	S	S	S	S	S	S	S	S	S	S	S	S	S	0	0
EP288	mutton	2014	Beijing	O2:H40	ST10	S	S	S	I	S	S	S	S	S	S	S	S	S	S	S	R	S	S	S	S	S	S	S	1	1
EP289	beaf	2014	Beijing	O182:H25	ST300	I	S	S	R	I	S	S	S	S	S	S	S	S	S	S	S	S	S	S	S	S	S	S	1	1
EP290	mutton	2014	Beijing	O26:H11	ST29	I	S	S	I	S	S	S	S	S	S	S	S	S	S	I	S	S	S	S	S	S	S	S	0	0
EP291	mutton	2014	Beijing	O182:H25	ST300	S	S	S	I	S	S	S	S	S	S	S	S	S	S	S	S	S	S	S	S	S	S	S	0	0
EP292	mutton	2014	Beijing	O71:H11	ST29	I	S	S	R	S	S	S	S	S	S	S	S	S	S	I	S	S	S	S	S	S	S	S	1	1
EP293	mutton	2014	Beijing	O37:H10	ST206	R	I	S	I	S	S	S	S	S	S	S	S	S	S	R	R	S	S	S	S	S	S	S	3	3
EP294	mutton	2014	Beijing	O70:H11	ST29	S	S	S	I	S	S	S	S	S	S	S	S	S	S	S	S	S	S	S	S	S	S	S	0	0
EP295	beef/mutton	2014	Beijing	O49:H10	ST206	S	S	S	S	S	S	S	S	S	S	S	S	S	S	S	S	S	S	S	S	S	S	S	0	0
EP296	beef/mutton	2014	Beijing	O37:H10	ST206	R	R	S	S	S	S	S	S	S	S	S	S	S	S	R	R	S	S	S	S	S	S	S	3	4
EP297	diarrhea patient	2014	Henan	O157:H7	ST11	S	S	S	S	S	S	S	S	S	S	S	S	S	R	S	S	S	S	S	S	S	S	S	1	1
EP298	chicken	2014	Sichuan	O123:H40	ST752	R	R	S	S	R	R	R	S	S	I	S	S	S	R	R	R	S	S	S	R	R	R	S	6	11
EP299	chicken meat	2014	Sichuan	O123:H40	ST752	R	R	S	S	R	R	R	S	S	I	S	S	S	R	R	R	S	S	S	R	R	R	S	6	11
EP300	mutton	2014	Beijing	O2:H40	ST10	S	S	S	S	S	S	S	S	S	S	S	I	S	I	R	R	S	S	S	S	I	S	S	2	2
EP301	pork	2014	Beijing	O76:H7	ST795	R	R	I	I	S	S	S	S	S	S	S	I	R	R	R	R	I	I	S	R	R	R	S	6	9
EP302	pig	2014	Beijing	O76:H7	ST795	R	R	I	I	S	S	S	S	S	S	S	I	R	R	R	R	I	I	S	R	R	R	S	6	9
EP303	pork	2014	Beijing	O76:H7	ST795	R	I	I	I	S	S	S	S	S	S	S	I	R	R	R	R	I	I	S	I	R	R	S	5	7
EP304	pork	2014	Beijing	O76:H7	ST795	R	R	R	R	S	S	S	S	S	S	S	I	R	R	R	R	I	I	S	I	R	R	S	5	10
EP305	pork	2014	Beijing	O76:H7	ST795	S	S	S	S	S	S	S	S	S	S	S	I	S	I	I	R	S	S	S	R	S	S	S	2	2
EP306	pig	2014	Beijing	O145:H28	ST137	R	R	S	S	S	S	S	S	S	S	S	I	R	R	R	R	S	S	S	R	R	R	R	7	10
EP307	pork	2014	Beijing	O76:H7	ST795	S	S	S	S	S	S	S	S	S	S	S	S	R	R	R	R	I	S	S	R	S	R	S	4	6
EP308	mutton	2014	Beijing	O45:H2	ST17	S	S	S	S	S	S	S	S	S	S	S	I	S	I	I	S	S	S	S	S	S	S	I	0	0
EP313	beef	2014	Sichuan	O180:H2	ST301	S	S	S	S	S	S	S	S	S	S	S	I	S	I	R	R	S	S	S	S	S	S	S	2	2
EP318	healthy carrier	2013	Guangdong	ONT:H6	ST28	R	R	S	S	R	R	R	R	R	R	S	I	S	S	I	S	S	S	S	S	S	S	S	1	8
EP319	diarrhea patient	2014	Guizhou	O115:H10	ST793	R	S	R	R	S	S	S	S	S	S	S	S	R	R	S	R	S	S	S	R	R	S	S	5	8
EP320	diarrhea patient	2014	Guizhou	O117/O107:NT	ST10	S	S	S	S	S	S	S	S	S	S	S	S	S	S	S	R	S	S	S	S	S	S	S	1	1
EP344	pork	2014	Sichuan	O51:NT	ST7212	R	R	S	S	R	R	R	S	I	S	S	S	S	R	R	R	S	S	S	I	S	R	S	4	9
EP345	chicken	2014	Sichuan	O103:H5	ST4550	S	S	S	S	S	S	S	S	S	S	S	S	S	S	I	S	S	S	S	S	S	S	S	0	0
EP346	chicken	2014	Sichuan	O108:H9	ST302	R	R	S	I	I	S	S	S	S	S	S	S	R	R	R	R	R	R	R	R	R	R	S	6	12
EP347	chicken	2014	Sichuan	O108:H9	ST302	R	R	S	I	I	S	S	S	S	S	S	S	R	R	R	R	R	R	R	R	R	R	S	6	12
EP348	chicken	2014	Sichuan	O45:NT	ST7213	R	S	S	S	S	S	S	S	S	S	S	S	R	I	I	R	S	S	S	I	R	R	S	4	5
EP349	chicken	2014	Sichuan	O108:H9	ST302	R	R	S	I	I	S	S	S	S	S	S	S	R	I	R	R	R	R	R	R	R	R	S	6	11
EP350	chicken	2014	Sichuan	O108:H9	ST302	R	R	S	I	I	S	S	S	S	S	S	S	R	R	R	R	R	R	R	R	R	R	S	6	12
EP351	healthy carrier	2014	Guangdong	O152:H38	ST154	S	S	S	S	S	S	S	S	S	S	S	S	S	I	I	R	S	S	S	S	S	S	S	1	1
EP352	healthy carrier	2014	Guangdong	O88:H25	ST517	R	S	I	I	S	S	S	S	S	S	S	S	S	I	I	R	S	S	S	S	R	S	S	3	3
EP353	healthy carrier	2014	Guangdong	O177:H45	ST6308	R	I	S	S	S	S	S	S	S	S	S	S	S	S	R	R	S	S	S	S	S	S	S	3	3
EP354	healthy carrier	2014	Guangdong	O139:H19	ST1125	S	S	S	S	S	S	S	S	S	S	S	S	S	I	I	S	S	S	S	S	S	S	S	0	0
EP355	healthy carrier	2014	Guangdong	O107:H31	ST803	R	R	S	I	S	S	S	S	S	S	S	S	R	I	I	R	S	S	S	I	R	S	S	4	5
EP356	healthy carrier	2014	Guangdong	O136:H21	ST40	S	S	S	S	S	S	S	S	S	S	S	S	S	I	I	S	S	S	S	S	S	S	S	0	0
EP357	healthy carrier	2014	Guangdong	O145:H34	ST526	S	S	S	S	S	S	S	S	S	S	S	S	S	I	I	S	S	S	S	S	S	S	S	0	0
EP358	healthy carrier	2014	Guangdong	O138:H48	ST6272	S	S	S	S	I	S	S	S	S	S	S	S	S	I	I	S	S	S	S	S	S	S	S	0	0
EP359	healthy carrier	2014	Guangdong	O167:H31	ST803	R	R	S	I	S	S	S	S	S	S	S	S	S	S	R	S	S	S	S	S	R	S	S	3	4
EP360	healthy carrier	2014	Guangdong	O85:H31	ST803	R	R	S	I	S	S	S	S	S	S	S	S	S	S	R	S	S	S	S	S	R	S	S	3	4
EP361	healthy carrier	2014	Guangdong	O171:H19	ST517	R	R	S	I	R	R	R	S	R	S	S	S	S	R	R	R	S	S	S	R	S	S	S	4	10
EP362	healthy carrier	2014	Guangdong	O139:H19	ST1125	S	S	S	S	S	S	S	S	S	S	S	S	S	I	I	S	S	S	S	S	S	S	S	0	0
EP363	healthy carrier	2014	Guangdong	O129:H11	ST3037	S	S	S	S	S	S	S	S	S	S	S	S	S	S	S	S	S	S	S	R	S	S	S	1	1
EP364	healthy carrier	2014	Guangdong	O13/O129/O135:H11	ST10	S	S	S	S	S	S	S	S	S	S	S	S	S	S	I	S	S	S	S	R	S	S	S	1	1
EP365	diarrhea patient	2014	Anhui	O173:H6	ST28	R	R	R	R	S	S	S	S	S	S	S	S	S	I	R	R	I	S	S	R	R	S	S	5	8
EP366	diarrhea patient	2014	Anhui	O180:H2	unknown	S	S	S	S	S	S	S	S	S	S	S	S	S	I	I	S	S	S	S	S	S	S	S	0	0
EP367	diarrhea patient	2014	Anhui	ONT:H6	ST28	S	S	S	S	S	S	S	S	S	S		S	S	I	I	S	S	S	S	S	S	S	S	0	0
EP368	diarrhea patient	2014	Anhui	O123:H11	unknown	R	I	R	I	S	S	S	S	S	S	S	S	R	R	R	R	I	S	S	R	S	R	S	5	8
EP369	diarrhea patient	2013	Anhui	O26:H11	unknown	R	R	S	S	S	S	S	S	S	S	S	S	S	S	I	R	S	S	S	I	S	S	S	2	3
EP370	diarrhea patient	2013	Anhui	O101:H33	unknown	R	R	S	I	R	R	R	S	R	S	S	S	R	I	I	R	S	S	S	R	R	S	S	5	10
EP371	diarrhea patient	2013	Anhui	ONT:H8	ST590	S	S	S	S	S	S	S	S	S	S	S	S	S	I	I	S	S	S	S	S	S	S	S	0	0
EP372	diarrhea patient	2014	Anhui	O180:H2	ST301	R	R	S	S	S	S	S	S	S	S	S	S	S	I	R	R	S	S	S	S	R	R	S	5	6
EP373	diarrhea patient	2014	Anhui	O180:H2	unknown	R	R	S	S	S	S	S	S	S	S	S	S	S	I	R	R	S	S	S	S	R	R	S	5	6
EP374	pig	2015	Sichuan	O26:H11	ST48	S	S	S	S	S	S	S	S	S	S	S	S	S	R	R	R	I	I	S	R	R	R	S	5	6
EP375	pika	2015	Qinghai	O51:H49	ST589	R	R	S	I	S	S	S	S	S	S	S	S	R	R	R	R	S	S	S	R	R	S	S	5	8
EP376	pika	2015	Qinghai	O51:H49	ST589	R	R	S	I	S	S	S	S	S	S	S	S	R	R	R	R	S	S	S	R	R	S	S	5	8
EP377	pika	2015	Qinghai	O137:H6	ST2678	S	S	S	S	S	S	S	S	S	S	S	S	S	I	I	S	S	S	S	S	S	S	S	0	0
EP378	pika	2015	Qinghai	O26:NT	ST21	S	S	S	S	S	S	S	S	S	S	S	S	S	I	I	S	S	S	S	S	S	S	S	0	0
EP379	pika	2015	Qinghai	O26:H11	ST21	S	S	S	S	S	S	S	S	S	S	S	S	S	I	I	S	S	S	S	S	S	S	S	0	0
EP380	pika	2012	Qinghai	O141:NT	ST5959	S	S	S	S	S	S	S	S	S	S	S	S	S	S	I	S	S	S	S	S	S	S	S	0	0
EP381	pika	2012	Qinghai	O26:H11	ST21	S	S	S	S	S	S	S	S	S	S	S	S	S	S	I	S	S	S	S	S	S	S	S	0	0
EP382	pika	2012	Qinghai	O63:H6	ST583	S	S	S	S	S	S	S	S	S	S	S	S	S	I	I	S	S	S	S	S	S	S	S	0	0
EP383	pika	2012	Qinghai	O51:H49	ST589	R	R	S	S	S	S	S	S	S	S	S	S	R	I	I	S	S	S	S	R	S	S	S	2	4
EP384	diarrhea patient	2015	Henan	O26:H8	unknown	S	S	S	S	S	S	S	S	S	S	S	S	S	I	I	S	S	S	S	R	S	S	S	1	1
EP385	diarrhea patient	2015	Henan	O26:H11	unknown	S	S	S	S	S	S	S	S	S	S	S	S	S	S	I	S	S	S	S	S	S	S	S	0	0
EP386	diarrhea patient	2015	Henan	O40:H10	unknown	S	S	S	S	S	S	S	S	S	S	S	S	S	S	I	R	S	S	S	S	S	S	S	1	1
EP387	diarrhea patient	2015	Henan	O63:H6	unknown	S	S	S	S	S	S	S	S	S	S	S	S	S	I	I	S	S	S	S	S	S	S	S	0	0
EP388	diarrhea patient	2015	Henan	O118:H5	unknown	S	S	S	S	S	S	S	S	S	S	S	S	R	I	R	R	S	S	S	R	R	S	S	4	5
EP389	healthy carrier	2015	Sichuan	O86:H45	ST788	S	S	S	S	S	S	S	S	S	S	S	S	S	I	I	S	S	S	S	S	S	S	S	0	0
EP390	diarrhea patient	2015	Sichuan	O51:H21	ST40	S	S	S	S	S	S	S	S	S	S	S	S	S	S	I	S	S	S	S	S	S	S	S	0	0
EP391	healthy carrier	2015	Sichuan	O117/O107:H40	ST10	S	S	S	S	S	S	S	S	S	S	S	S	S	I	R	R	S	S	S	S	R	S	S	3	3
EP392	healthy carrier	2015	Sichuan	O138:H48	ST6272	S	S	S	S	S	S	S	S	S	S	S	S	S	I	I	S	S	S	S	S	S	S	S	0	0
EP393	diarrhea patient	2014	Sichuan	O33:H34	ST2086	S	S	S	S	S	S	S	S	S	S	S	S	S	S	I	S	S	S	S	S	S	S	S	0	0
EP394	healthy carrier	2015	Sichuan	O13/O129/O135:H11	ST10	R	R	I	I	S	S	S	S	S	S	S	S	S	S	I	S	S	S	S	R	S	S	S	2	3
EP395	healthy carrier	2015	Sichuan	O34:H9	ST29	R	R	S	I	S	S	S	S	S	S	S	S	R	I	R	R	S	S	S	R	R	S	S	5	7
EP396	healthy carrier	2015	Sichuan	O111:H9	ST381	R	R	S	I	S	S	S	S	S	S	S	S	S	I	I	R	S	S	S	S	I	S	S	2	3
EP397	healthy carrier	2015	Sichuan	O26:H11	ST48	S	S	S	S	S	S	S	S	S	S	S	S	S	S	I	R	S	S	S	S	S	S	S	1	1
EP398	diarrhea patient	2014	Sichuan	O152:H38	ST154	S	S	S	S	S	S	S	S	S	S	S	S	S	S	I	R	S	S	S	S	S	S	S	1	1
EP399	diarrhea patient	2014	Sichuan	O7:H11	ST29	S	S	S	S	S	S	S	S	S	S	S	S	S	S	I	S	S	S	S	S	S	S	S	0	0
EP400	healthy carrier	2015	Sichuan	O139:H14	ST4119	R	R	I	I	S	S	S	S	S	S	S	S	R	I	R	R	S	S	S	I	S	S	S	3	5
EP401	healthy carrier	2015	Sichuan	O177:H45	ST6308	S	S	S	S	S	S	S	S	S	S	S	S	S	S	I	S	S	S	S	S	S	S	S	0	0
EP402	healthy carrier	2015	Sichuan	O180:H2	ST301	R	R	S	I	R	R	R	S	R	R	S	S	S	I	I	R	S	S	S	S	S	S	S	2	8
EP404	healthy carrier	2015	Sichuan	ONT:H6	ST28	R	R	S	I	R	R	R	S	I	S	S	S	S	I	R	S	S	S	S	I	S	S	S	2	6
EP405	healthy carrier	2015	Sichuan	O111:H9	ST381	R	R	S	I	S	S	S	S	S	S	S	S	S	I	I	R	S	S	S	S	I	S	S	2	3
EP406	diarrhea patient	2015	Henan	O140:H45	unknown	R	R	S	I	S	S	S	S	S	S	S	I	S	I	R	R	S	S	S	R	S	S	S	4	5
EP407	diarrhea patient	2015	Henan	O153:H19	ST517	R	S	R	I	I	S	S	S	S	S	S	I	S	I	I	S	S	S	S	I	I	S	S	1	3
EP408	diarrhea patient	2015	Henan	O140:H45	unknown	R	R	I	R	R	R	R	I	I	R	S	I	S	I	R	R	I	S	S	R	R	S	S	5	11
EP409	diarrhea patient	2015	Henan	O127:H19	ST517	R	R	S	I	S	S	S	S	S	S	S	I	S	I	R	R	S	S	S	I	R	S	S	4	5
EP410	diarrhea patient	2015	Sichuan	O171:H19	ST517	R	R	S	S	R	R	R	I	I	R	S	S	R	I	I	S	S	S	S	R	I	S	S	3	8
EP411	diarrhea patient	2015	Sichuan	ONT:H7	ST335	S	S	S	S	S	S	S	S	S	S	S	S	S	I	R	S	S	S	S	S	I	S	S	1	1
EP412	diarrhea patient	2015	Sichuan	O108:H9	unknown	R	R	S	S	R	R	R	S	S	S	S	S	S	S	I	R	S	S	S	S	S	S	S	2	6
EP413	healthy carrier	2015	Sichuan	O158:H11	ST48	S	S	S	S	S	S	S	S	S	S	S	I	S	I	R	R	S	S	S	R	S	S	S	3	3
EP414	healthy carrier	2015	Sichuan	O96:H19	ST517	S	S	S	S	S	S	S	S	S	S	S	S	S	S	I	S	S	S	S	S	S	S	S	0	0
EP415	healthy carrier	2015	Sichuan	O158:H45	unknown	R	R	S	S	R	R	R	S	I	R	S	I	S	S	I	R	S	S	S	S	S	S	S	2	7
EP416	healthy carrier	2015	Sichuan	ONT:H7	ST328	S	S	S	S	S	S	S	S	S	S	S	S	S	I	I	R	S	S	S	R	S	S	S	2	2
EP417	healthy carrier	2015	Sichuan	O86:H45	unknown	S	S	S	S	S	S	S	S	S	S	S	I	S	S	I	S	S	S	S	S	S	S	S	0	0
