# Supplementary material for: Occurrence of multidrug-resistant and ESBL-producing atypical enteropathogenic Escherichia coli in China
Source: Gut Pathog. 2018 Feb 27;10:8. doi: 10.1186/s13099-018-0234-0 (PMC6054294; doi:10.1186/s13099-018-0234-0)
Supplement: Supplementary file 2 — Additional file 2. Antimicrobial susceptibility profiles and resistance-related genes of 96 genome-sequenced aEPEC strains. [file 13099_2018_234_MOESM2_ESM.xlsx]

## Sheet: Sheet1
Table S2. Details of 96 genome sequenced aEPEC isolates
Strain	Source	Year	Location	O:H serotype	Accession number	Ampicillin	Piperacillin	Amoxicillin-clavulanic acid	Ampicillin-sulbactam	Cefepime	Cefotaxime	Ceftriaxone	Ceftazidime	Cefuroxime	Aztreonam	Imipenem	Meropenem	Gentamicin	Kanamycin	Streptomycin	Tetracycline	Ciprofloxacin	Norfloxacin	Levofloxacin	Nalidixic acid	Trimethoprim-sulfamethoxazole	Chloramphenicol	Nitrofurantoin	β-lactam					Sulfonamide				Trimethoprim						Kanamycin/Gentami				Streptomycin
																													blaTEM-1	blaLEN	blaCTX	blaOXA		sul1	sul2	sul3		dfra1	dfra5	dfra12	dfra14	dfra17		aac3iia	ant2ia	aph3ia		ant3ia	aph6id
EP19	diarrhea patient	2011	Henan	O88:H25	PQOX00000000	R	R	S	S	S	S	S	S	S	S	S	S	R	I	R	R	S	S	S	R	R	S	S	+					+	+							﹢		﹢					﹢
EP21	diarrhea patient	2011	Henan	O82:H11	PQOY00000000	R	R	S	I	S	S	S	S	S	S	S	S	R	I	R	R	S	S	S	S	R	S	S	+					+								﹢
EP28	diarrhea patient	2011	Henan	O145:H45	PQOZ00000000	R	R	S	I	R	R	R	R	R	R	S	S	R	I	I	R	S	S	S	R	R	S	S	+		+			+								﹢		﹢
EP31	diarrhea patient	2011	Henan	O126:H19	PQPA00000000	R	R	S	S	S	S	S	S	S	S	S	S	R	I	R	R	S	S	S	R	R	S	S	+							+				﹢				﹢
EP33	diarrhea patient	2011	Henan	O85:H31	PQPB00000000	R	R	S	I	S	R	R	S	R	I	S	S	R	I	R	R	S	S	S	S	S	S	S	+		+				+									﹢					﹢
EP43	diarrhea patient	2011	Henan	O109:H19	PQPC00000000	R	R	S	S	I	R	R	S	R	R	S	S	S	S	I	S	S	S	S	S	S	S	S			+
EP45	diarrhea patient	2011	Henan	O21:H6	PQPD00000000	R	I	S	S	S	S	S	S	S	S	S	S	R	R	R	R	S	S	S	R	R	R	S	+					+	+							﹢		﹢		﹢			﹢
EP50	diarrhea patient	2010	Shanxi	ONT:H21	PQPE00000000	R	I	S	S	S	S	S	S	S	S	S	S	R	I	I	R	R	R	R	R	R	S	S	+					+						﹢				﹢	﹢
EP52	diarrhea patient	2006	Shanxi	O50:H2	PQPF00000000	R	R	S	I	S	S	S	S	S	S	S	S	S	I	R	R	S	S	S	S	R	S	S	+													﹢							﹢
EP53	diarrhea patient	2006	Shanxi	ONT:H10	PQPG00000000	S	S	S	S	S	S	S	S	S	S	S	S	S	S	R	S	S	S	S	S	R	S	S						+								﹢
EP58	diarrhea patient	2011	Beijing	O164:H21	PQPH00000000	R	I	S	S	S	S	S	S	S	S	S	S	R	I	R	R	S	S	S	S	R	S	S	+					+	+							﹢		﹢					﹢
EP64	diarrhea patient	2011	Henan	O103:H33	PQPI00000000	R	R	I	I	S	R	R	S	R	S	S	S	R	I	I	S	S	S	S	R	R	S	S			+			+								﹢		﹢
EP66	diarrhea patient	2011	Henan	O118:H5	PQPJ00000000	S	S	S	S	S	S	S	S	S	S	S	S	S	I	I	S	S	S	S	R	S	S	S
EP74	diarrhea patient	2011	Henan	O172:H6	PQPK00000000	R	R	R	R	R	R	R	R	R	R	S	S	R	S	R	R	S	S	S	R	R	S	S			+			+	+							﹢		﹢					﹢
EP75	diarrhea patient	2011	Henan	O26:H8	PQPL00000000	R	S	S	I	S	S	S	S	S	S	S	S	S	S	R	R	S	S	S	R	R	S	S	+					+	+							﹢
EP79	diarrhea patient	2011	Henan	O55:H7	PQPM00000000	R	R	R	R	R	R	R	R	R	R	S	S	R	R	R	R	S	S	S	R	R	S	S	+		+			+	+							﹢		﹢					﹢
EP82	diarrhea patient	2011	Henan	O142:H34	PQPN00000000	S	S	S	I	S	S	S	S	S	S	S	S	S	S	S	S	S	S	S	S	S	S	S
EP84	diarrhea patient	2011	Henan	O19:H9	PQPO00000000	R	R	R	R	S	S	S	S	S	S	S	S	R	S	R	R	S	S	S	R	R	S	S	+					+								﹢		﹢					﹢
EP88	diarrhea patient	2011	Henan	O108:H45	PQPP00000000	R	R	S	S	R	R	R	I	R	I	S	S	R	I	R	R	S	S	S	I	R	S	S
EP90	diarrhea patient	2011	Henan	O2:H49	PQPQ00000000	R	R	S	I	S	S	S	S	S	S	S	S	R	I	R	R	S	S	S	R	R	S	S						+	+							﹢		﹢					﹢
EP96	diarrhea patient	2011	Henan	O88:H8	PQPR00000000	S	S	S	S	S	S	S	S	S	S	S	S	S	S	I	S	S	S	S	S	S	S	S
EP101	diarrhea patient	2011	Henan	ONT:H25	PQPS00000000	S	S	S	S	S	S	S	S	S	S	S	S	S	S	I	R	S	S	S	I	S	S	S
EP103	diarrhea patient	2011	Henan	O91:H19	PQPT00000000	R	R	I	R	R	R	R	S	R	R	S	S	R	R	R	R	R	S	R	R	S	R	R			2个基因﹢	﹢																﹢
EP105	diarrhea patient	2012	Henan	ONT:H48	PQPU00000000	R	R	I	S	I	R	R	S	R	R	S	S	R	R	R	R	R	S	R	R	R	I	R			+			+	+				﹢					﹢		﹢
EP113	diarrhea patient	2012	Henan	ONT:H19	PQPV00000000	S	S	S	S	S	S	S	S	S	S	S	S	S	S	R	S	S	S	S	S	R	S	S						+								﹢
EP137	diarrhea patient	2010	Shanxi	ONT:H21	PQPW00000000	R	R	S	S	S	S	S	S	S	S	S	S	R	I	R	R	R	R	R	R	R	S	S	+					+						﹢				﹢	﹢
EP142	diarrhea patient	2012	Henan	O45:H11	PQPX00000000	S	S	S	S	S	S	S	S	S	S	S	S	S	I	I	S	S	S	S	S	S	S	S
EP143	diarrhea patient	2012	Henan	O128:NT	PQPY00000000	S	S	S	S	S	S	S	I	S	S	S	S	S	I	I	S	S	S	S	S	S	S	S
EP146	diarrhea patient	2012	Beijing	ONT:H49	PQPZ00000000	R	S	I	I	S	S	S	S	S	S	S	S	S	I	R	R	S	S	S	S	R	S	S				+			+							﹢							﹢
EP147	diarrhea patient	2012	Beijing	O70:H2	PQQA00000000	R	R	S	I	S	S	S	S	R	S	S	S	R	R	R	R	R	R	R	R	S	R	S	+							+				﹢				﹢	﹢			﹢
EP149	diarrhea patient	2012	Beijing	ONT:H16	PQQB00000000	S	S	S	S	S	S	S	S	S	S	S	S	S	S	R	R	S	S	S	S	R	R	S								+				﹢					﹢			﹢
EP150	diarrhea patient	2012	Beijing	O170:H49	PQQC00000000	S	S	S	S	S	S	S	S	S	S	S	S	S	I	I	S	S	S	S	S	S	S	S
EP151	diarrhea patient	2012	Beijing	O9:H19	PQQD00000000	S	S	S	S	S	S	S	S	S	S	S	S	S	I	I	S	S	S	S	S	S	S	S
EP153	diarrhea patient	2012	Beijing	O123:H45	PQQE00000000	S	S	S	S	S	S	S	S	S	S	S	S	S	S	I	S	S	S	S	S	S	S	S
EP155	diarrhea patient	2012	Beijing	O120:H45	PQQF00000000	R	R	S	I	S	R	R	S	R	S	S	S	R	I	R	R	S	S	S	S	R	S	S			+			+								﹢		﹢
EP156	diarrhea patient	2012	Beijing	O13/O129/O135:H11	PQQG00000000	S	S	S	S	S	S	S	S	S	S	S	S	S	S	I	S	S	S	S	R	S	S	S
EP158	diarrhea patient	2012	Beijing	O170:H5	PQQH00000000	S	S	S	S	S	S	S	S	S	S	S	S	S	S	I	S	S	S	S	S	S	S	S
EP160	diarrhea patient	2012	Beijing	O76:H6	PQQI00000000	S	S	S	S	S	S	S	S	S	S	S	S	S	S	I	S	S	S	S	S	S	S	S
EP161	diarrhea patient	2012	Beijing	O101:H33	PQQJ00000000	R	S	S	S	S	S	S	S	S	S	S	S	R	I	R	R	S	S	S	S	R	S	S	+					+	+							﹢		﹢					﹢
EP163	diarrhea patient	2012	Beijing	O138:H2	PQQK00000000	R	R	S	S	S	R	R	S	R	S	S	S	S	S	R	S	S	S	S	S	R	S	S		+	+				+						﹢								﹢
EP167	diarrhea patient	2012	Beijing	ONT:H21	PQQL00000000	R	I	I	S	S	S	S	S	S	S	S	S	R	I	I	R	S	S	S	R	R	S	S	+					+								﹢		﹢
EP168	diarrhea patient	2012	Beijing	O35:H48	PQQM00000000	R	R	I	I	S	S	S	S	S	S	S	S	S	R	R	S	S	S	S	R	S	S	S	+					+								﹢		﹢
EP171	diarrhea patient	2012	Shanxi	O61:H19	PQQN00000000	R	R	I	I	R	R	R	R	R	R	S	S	R	I	I	R	S	S	S	S	R	S	S	+		+			+								﹢		﹢
EP175	diarrhea patient	2012	Shanxi	O119:H21	PQQO00000000	S	S	S	S	S	S	S	S	S	S	S	S	S	I	R	S	S	S	S	S	S	S	S
EP181	diarrhea patient	2012	Henan	ONT:H5	PQQP00000000	R	R	I	I	S	S	S	S	S	S	S	S	R	I	R	R	R	R	R	R	R	S	S	+					+	+							﹢		﹢					﹢
EP182	diarrhea patient	2012	Henan	ONT:H5	PQQQ00000000	R	R	S	R	S	R	R	S	R	I	S	S	R	R	R	R	S	S	S	R	S	S	S	+		+				+									﹢					﹢
EP191	diarrhea patient	2012	Henan	ONT:H45	PQQR00000000	R	R	I	R	I	R	R	S	R	I	S	S	R	R	R	R	S	S	S	I	R	S	S	+		+				+						﹢			﹢					﹢
EP193	diarrhea patient	2012	Henan	O80:H45	PQQS00000000	R	R	I	R	R	R	R	R	R	R	S	S	R	R	R	S	S	S	S	S	S	S	S	+		+																		﹢
EP197	diarrhea patient	2012	Henan	O133:H10	PQQT00000000	R	R	R	R	S	S	S	S	S	S	S	S	S	S	I	R	S	S	S	R	S	R	S				+																﹢
EP208	diarrhea patient	2013	Henan	ONT:H19	PQQU00000000	S	S	S	S	S	S	S	S	S	S	S	S	S	I	I	S	S	S	S	R	S	S	S
EP213	diarrhea patient	2013	Henan	ONT:H8	PQQV00000000	S	S	S	I	S	S	S	S	S	S	S	S	S	S	I	S	S	S	S	S	S	S	S
EP239	diarrhea patient	2013	Guangdong	O177:H9	PQQW00000000	R	R	R	R	S	R	R	S	R	S	S	S	R	S	R	R	S	S	S	R	R	S	S	+		+			+	+							﹢		﹢					﹢
EP242	diarrhea patient	2013	Guangdong	ONT:H5	PQQX00000000	R	R	I	R	S	S	S	S	S	S	S	S	R	I	I	R	S	S	S	R	R	S	S	+					+								﹢		﹢
EP269	diarrhea patient	2013	Sichuan	O156:H21	PQQY00000000	R	R	I	R	S	S	S	S	S	S	S	S	S	S	R	R	S	S	S	R	R	S	S	+					+	+							﹢							﹢
EP270	diarrhea patient	2013	Shanghai	O136:NT	PQQZ00000000	S	S	S	I	S	S	S	S	S	S	S	S	S	S	R	R	S	S	S	S	R	S	S							+						﹢								﹢
EP272	pork	2013	Beijing	NT	PQRA00000000	S	S	R	I	S	S	S	S	S	S	S	I	S	S	S	R	I	S	S	R	S	S	S
EP273	beaf	2013	Beijing	NT	PQRB00000000	S	S	S	I	S	S	S	S	S	S	S	S	S	S	R	R	S	S	S	S	R	S	S							+						﹢								﹢
EP279	pork	2014	Beijing	O49:H10	PQRC00000000	R	S	S	I	S	S	S	S	S	S	S	S	R	S	R	R	S	S	S	R	S	R	S	+						+									﹢					﹢
EP280	beaf	2014	Beijing	O10:NT	PQRD00000000	S	S	S	I	S	S	S	S	S	S	S	S	S	S	S	S	S	S	S	S	S	S	S
EP287	mutton	2014	Beijing	O61:H10	PQRE00000000	S	S	S	I	S	S	S	S	S	S	S	S	S	S	S	S	S	S	S	S	S	S	S
EP288	mutton	2014	Beijing	O2:H40	PQRF00000000	S	S	S	I	S	S	S	S	S	S	S	S	S	S	S	R	S	S	S	S	S	S	S										﹢
EP289	beaf	2014	Beijing	O182:H25	PQRG00000000	I	S	S	R	S	S	S	S	I	S	S	S	S	S	S	S	S	S	S	S	S	S	S
EP290	mutton	2014	Beijing	O26:H11	PQRH00000000	I	S	S	I	S	S	S	S	S	S	S	S	S	S	I	S	S	S	S	S	S	S	S
EP292	mutton	2014	Beijing	O71:H11	PQRI00000000	I	S	S	R	S	S	S	S	S	S	S	S	S	S	I	S	S	S	S	S	S	S	S
EP297	diarrhea patient	2014	Henan	O157:H7	PQRJ00000000	S	S	S	S	S	S	S	S	S	S	S	S	S	R	S	S	S	S	S	S	S	S	S																		﹢
EP308	mutton	2014	Beijing	O45:H2	PQRK00000000	S	S	S	S	S	S	S	S	S	S	S	I	S	I	I	S	S	S	S	S	S	S	I
EP318	healthy carrier	2013	Guangdong	ONT:H6	PQRL00000000	R	R	S	S	R	R	R	R	R	R	S	I	S	S	I	S	S	S	S	S	S	S	S			+
EP319	diarrhea patient	2014	Guizhou	O115:H10	PQRM00000000	R	S	R	R	S	S	S	S	S	S	S	S	R	R	S	R	S	S	S	R	R	S	S				﹢		﹢	﹢					﹢				﹢	﹢	﹢
EP320	diarrhea patient	2014	Guizhou	O117/O107:NT	PQRN00000000	S	S	S	S	S	S	S	S	S	S	S	S	S	S	S	R	S	S	S	S	S	S	S							﹢														﹢
EP344	pork	2014	Sichuan	O51:NT	PQRO00000000	R	R	S	S	I	R	R	S	R	S	S	S	S	R	R	R	S	S	S	I	S	R	S			﹢			﹢		﹢									﹢	﹢		﹢	﹢
EP351	healthy carrier	2014	Guangdong	O152:H38	PQRP00000000	S	S	S	S	S	S	S	S	S	S	S	S	S	I	I	R	S	S	S	S	S	S	S
EP354	healthy carrier	2014	Guangdong	O139:H19	PQRQ00000000	S	S	S	S	S	S	S	S	S	S	S	S	S	I	I	S	S	S	S	S	S	S	S
EP355	healthy carrier	2014	Guangdong	O107:H31	PQRR00000000	R	R	S	I	S	S	S	S	S	S	S	S	R	I	I	R	S	S	S	I	R	S	S	﹢					﹢								﹢		﹢
EP356	healthy carrier	2014	Guangdong	O136:H21	PQRS00000000	S	S	S	S	S	S	S	S	S	S	S	S	S	I	I	S	S	S	S	S	S	S	S
EP358	healthy carrier	2014	Guangdong	O138:H48	PQRT00000000	S	S	S	S	S	S	S	S	I	S	S	S	S	I	I	S	S	S	S	S	S	S	S
EP359	healthy carrier	2014	Guangdong	O167:H31	PQRU00000000	R	R	S	I	S	S	S	S	S	S	S	S	S	S	R	S	S	S	S	S	R	S	S	﹢					﹢								﹢
EP363	healthy carrier	2014	Guangdong	O129:H11	PQRV00000000	S	S	S	S	S	S	S	S	S	S	S	S	S	S	S	S	S	S	S	R	S	S	S
EP365	diarrhea patient	2014	Anhui	O173:H6	PQRW00000000	R	R	R	R	S	S	S	S	S	S	S	S	S	I	R	R	I	S	S	R	R	S	S	﹢					﹢	﹢							﹢							﹢
EP367	diarrhea patient	2014	Anhui	ONT:H6	PQRX00000000	S	S	S	S	S	S	S	S	S	S		S	S	I	I	S	S	S	S	S	S	S	S
EP371	diarrhea patient	2013	Anhui	ONT:H8	PQRY00000000	S	S	S	S	S	S	S	S	S	S	S	S	S	I	I	S	S	S	S	S	S	S	S
EP372	diarrhea patient	2014	Anhui	O180:H2	PQRZ00000000	R	R	S	S	S	S	S	S	S	S	S	S	S	I	R	R	S	S	S	S	R	R	S	﹢							﹢				﹢					﹢
EP389	healthy carrier	2015	Sichuan	O86:H45	PQSA00000000	S	S	S	S	S	S	S	S	S	S	S	S	S	I	I	S	S	S	S	S	S	S	S
EP390	diarrhea patient	2015	Sichuan	O51:H21	PQSB00000000	S	S	S	S	S	S	S	S	S	S	S	S	S	S	I	S	S	S	S	S	S	S	S
EP393	diarrhea patient	2014	Sichuan	O33:H34	PQSC00000000	S	S	S	S	S	S	S	S	S	S	S	S	S	S	I	S	S	S	S	S	S	S	S
EP395	healthy carrier	2015	Sichuan	O34:H9	PQSD00000000	R	R	S	I	S	S	S	S	S	S	S	S	R	I	R	R	S	S	S	R	R	S	S	﹢					﹢								﹢		﹢
EP396	healthy carrier	2015	Sichuan	O111:H9	PQSE00000000	R	R	S	I	S	S	S	S	S	S	S	S	S	I	I	R	S	S	S	S	I	S	S	﹢												﹢
EP397	healthy carrier	2015	Sichuan	O26:H11	PQSF00000000	S	S	S	S	S	S	S	S	S	S	S	S	S	S	I	R	S	S	S	S	S	S	S
EP399	diarrhea patient	2014	Sichuan	O7:H11	PQSG00000000	S	S	S	S	S	S	S	S	S	S	S	S	S	S	I	S	S	S	S	S	S	S	S
EP404	healthy carrier	2015	Sichuan	ONT:H6	PQSH00000000	R	R	S	I	I	R	R	S	R	S	S	S	S	I	R	S	S	S	S	I	S	S	S		﹢	﹢				﹢														﹢
EP407	diarrhea patient	2015	Henan	O153:H19	PQSI00000000	R	S	R	I	S	S	S	S	I	S	S	I	S	I	I	S	S	S	S	I	I	S	S						﹢								﹢
EP409	diarrhea patient	2015	Henan	O127:H19	PQSJ00000000	R	R	S	I	S	S	S	S	S	S	S	I	S	I	R	R	S	S	S	I	R	S	S	+	+					﹢						﹢								﹢
EP410	diarrhea patient	2015	Sichuan	O171:H19	PQSK00000000	R	R	S	S	I	R	R	I	R	R	S	S	R	I	I	S	S	S	S	R	I	S	S			﹢											﹢		﹢
EP411	diarrhea patient	2015	Sichuan	ONT:H7	PQSL00000000	S	S	S	S	S	S	S	S	S	S	S	S	S	I	R	S	S	S	S	S	I	S	S										﹢										﹢
EP413	healthy carrier	2015	Sichuan	O158:H11	PQSM00000000	S	S	S	S	S	S	S	S	S	S	S	I	S	I	R	R	S	S	S	R	S	S	S
EP414	healthy carrier	2015	Sichuan	O96:H19	PQSN00000000	S	S	S	S	S	S	S	S	S	S	S	S	S	S	I	S	S	S	S	S	S	S	S
EP416	healthy carrier	2015	Sichuan	ONT:H7	PQSO00000000	S	S	S	S	S	S	S	S	S	S	S	S	S	I	I	R	S	S	S	R	S	S	S
[truncated: 6 more columns]
